# Supplementary material for: Widespread Over-Expression of the X Chromosome in Sterile F1 Hybrid Mice
Source: PLoS Genet. 2010 Sep 30;6(9):e1001148. doi: 10.1371/journal.pgen.1001148 (PMC2947990; doi:10.1371/journal.pgen.1001148)
Supplement: Table S3 — Forty-five sterility-correlated genes. (0.04 MB XLS) [file pgen.1001148.s006.xls]

## Sheet: TableS3
Table S3. Forty-five sterility-correlated genes.
						DxMvsMxD	DxMvsMxD	DxDvsMxD	DxDvsMxD	MxDvsMxM	MxDvsMxM
Ensembl Gene ID	Gene Name	Chromosome Name	Gene Start (bp)	Spermatogenic cell-type	MxD expression	p-value	log2 expression diff	p-value	log2 expression diff	p-value	log2 expression diff
ENSMUSG00000046062	Ppp1r15b	1	135027960	MI	LOWER	0.00667509	-0.310394	0.0584679	-0.147835	0.0282103	-0.354624
ENSMUSG00000026987	Baz2b	2	59737420	MI	LOWER	0.0146623	-0.192364	0.00662002	-0.262244	0.164324	-0.14691
ENSMUSG00000037902	Sirpa	2	129418650	MI	LOWER	0.0167455	-0.39844	0.0174083	-0.378568	0.0479884	-0.277931
ENSMUSG00000017733	Spinlw1	2	164413843	PM	HIGHER	0.00830957	0.462039	0.00400214	0.498	0.00337002	0.555677
ENSMUSG00000043411	Usp48	4	137149667	MI	LOWER	0.00431121	-0.311189	0.000550592	-0.349121	0.00279306	-0.456886
ENSMUSG00000030762	Aqp8	7	130605886	PM	HIGHER	0.00540594	0.19059	0.00269146	0.318414	0.0905923	0.190193
ENSMUSG00000020661	Dnmt3a	12	3806980	MI	LOWER	0.0207376	-0.210774	0.0100425	-0.308568	0.00402018	-0.302957
ENSMUSG00000021048	Mthfd1	12	77356395	MI	LOWER	0.0353697	-0.239558	0.0143328	-0.38863	0.183084	-0.101143
ENSMUSG00000021268	Meg3	12	110784505	MI	LOWER	0.019366	-0.379848	0.00373274	-0.440059	0.0390074	-0.29347
ENSMUSG00000064063	BC048507	13	67964274	PM	HIGHER	0.0495591	0.192847	0.0183427	0.271763	0.0190319	0.41782
ENSMUSG00000022142	Nup155	15	8059350	MI	LOWER	0.0334842	-0.311378	0.0760654	-0.210757	0.024706	-0.327395
ENSMUSG00000022914	Brwd1	16	96214056	MI	LOWER	0.000514318	-0.274411	0.00159657	-0.482665	0.00312166	-0.292928
ENSMUSG00000003555	Cyp17a1	19	46741676	PM	HIGHER	0.00712981	0.665174	0.0409373	1.08928	0.0725632	1.256
ENSMUSG00000045797	4930402K13Rik	X	8681688	PM	HIGHER	0.000620013	0.816918	0.0160507	0.317912	0.031082	0.369919
ENSMUSG00000040456	1700054O13Rik	X	9424073	PM	HIGHER	0.024504	0.470445	0.034106	0.468798	0.159871	0.254273
ENSMUSG00000048994	4930557A04Rik	X	9426829	PM	HIGHER	0.00723767	0.675058	0.00951964	0.660377	0.0165221	0.62619
ENSMUSG00000045217	4930403L05Rik	X	14687711	PM	HIGHER	0.00105214	0.754692	0.000271697	0.701399	0.0112632	0.614408
ENSMUSG00000023257	Cypt5	X	16099995	PM	HIGHER	0.00318655	0.537702	0.00190748	0.618194	0.0412955	0.388352
ENSMUSG00000025038	Efhc2	X	16709262	PM	HIGHER	0.00291681	0.777194	0.0116224	0.472383	0.0108695	0.44206
ENSMUSG00000025043	Dusp21	X	17722996	PM	HIGHER	0.00684432	0.677249	0.00401096	0.678521	0.140526	0.386766
ENSMUSG00000037086	1110059M19Rik	X	42444081	PM	HIGHER	6.25071e-05	1.43533	0.000626013	1.24586	0.0366406	0.290345
ENSMUSG00000046615	Actrt1	X	43682184	PM	HIGHER	0.00709875	0.772404	0.0206219	0.619916	0.178823	0.257989
ENSMUSG00000031118	1700080O16Rik	X	49321872	PM	HIGHER	0.000591525	0.572472	0.000453781	0.627957	0.00099914	0.55746
ENSMUSG00000036013	Fam122c	X	50626601	PM	HIGHER	0.0082958	0.600872	0.000604516	0.546733	0.0379292	0.438169
ENSMUSG00000054727	1700013H16Rik	X	51046078	PM	HIGHER	0.0029015	0.853366	0.0119363	0.505911	0.00630279	0.765335
ENSMUSG00000079584	Gm364	X	54662353	PM	HIGHER	0.0319159	0.49268	0.0139067	0.746734	0.0377063	0.716821
ENSMUSG00000031181	Ctag2	X	62300819	PM	HIGHER	0.000711866	1.01042	0.000835768	0.994932	0.0151878	0.483204
ENSMUSG00000025288	4933436I01Rik	X	65173039	PM	HIGHER	0.00381829	0.663833	0.00202684	0.884982	0.0568051	0.544053
ENSMUSG00000062170	Fmr1nb	X	66015056	PM	HIGHER	0.00330578	0.566232	0.00716854	0.668416	0.00303507	0.558546
ENSMUSG00000079525	4930468A15Rik	X	73827949	PM	HIGHER	0.00128213	0.676123	0.00338517	0.60877	0.554553	0.116175
ENSMUSG00000035522	Tsga8	X	80732017	PM	HIGHER	0.0041417	0.658605	0.000601124	0.47709	0.0438168	0.318027
ENSMUSG00000035491	1600014K23Rik	X	82495018	PM	HIGHER	0.0040586	0.577247	0.00310149	0.353183	0.00428389	0.232495
ENSMUSG00000031323	Dmrtc1a	X	100098555	PM	HIGHER	0.000338834	0.690736	2.56475e-05	0.759318	0.00780615	0.475394
ENSMUSG00000031330	Zcchc13	X	100825928	PM	HIGHER	0.00292854	0.543648	0.000129855	0.624255	0.00130319	0.343547
ENSMUSG00000073001	Cylc1	X	108305797	PM	HIGHER	0.0411022	0.696917	0.0626747	0.543202	0.0460499	0.610134
ENSMUSG00000025527	Satl1	X	109497914	PM	HIGHER	0.000944846	0.699394	0.00417819	0.595678	0.00802863	0.38356
ENSMUSG00000043569	4930412D23Rik	X	124255712	PM	HIGHER	0.00144986	0.82957	0.000634986	0.871241	0.0981203	0.333763
ENSMUSG00000067377	Tspan6	X	130425609	PM	HIGHER	0.00125484	0.590414	0.00475931	0.369035	0.00574255	0.410639
ENSMUSG00000058252	1700008I05Rik	X	132189244	PM	HIGHER	0.0101044	0.872036	0.0158733	0.633481	0.118263	0.44023
ENSMUSG00000071686	1700025D03Rik	X	134742704	PM	HIGHER	0.00327674	0.748021	0.000263461	0.613066	0.000141907	0.687729
ENSMUSG00000025257	Ribc1	X	148439125	PM	HIGHER	0.000514741	0.659611	0.00558161	0.604328	0.207148	0.161028
ENSMUSG00000048573	Cypt3	X	149993136	PM	HIGHER	0.0107955	0.669357	0.00370611	0.87454	0.0155954	0.621176
ENSMUSG00000051139	AL773568.19	X	160198169	PM	HIGHER	0.00213096	0.862639	0.00193438	0.647569	0.0237717	0.418549
ENSMUSG00000031381	Piga	X	160857719	PM	HIGHER	0.00189777	0.792271	0.0093585	0.676759	0.128132	0.263269
ENSMUSG00000055357	4933400A11Rik	X	166214189	PM	HIGHER	0.00504461	0.717369	0.00930142	0.530482	0.00606725	0.784207
